# Supplementary material for: Chromatin Remodelling Molecule ARID1A Determines Metastatic Heterogeneity in Triple-Negative Breast Cancer by Competitively Binding to YAP
Source: Cancers (Basel). 2023 Apr 25;15(9):2447. doi: 10.3390/cancers15092447 (PMC10177047; doi:10.3390/cancers15092447)
Supplement: Supplementary file 1 [file cancers-15-02447-s001.zip]

Archive with 10 entries (9 files):
- cancers-2278291-File S1-original WB/
- cancers-2278291-File S1-original WB/1.pdf
- cancers-2278291-File S1-original WB/2.pdf
- cancers-2278291-File S1-original WB/3.pdf
- cancers-2278291-File S1-original WB/4.pdf
- cancers-2278291-File S1-original WB/S1.pdf
- cancers-2278291-File S1-original WB/S2.pdf
- cancers-2278291-File S1-original WB/S3.pdf
- cancers-2278291-supplementary figures.pdf
- cancers-2278291-supplementary tables.pdf
